# Supplementary material for: Assessing educational disparities in COVID-19 related excess mortality in Spain: a population register-linked mortality study
Source: Front Public Health. 2024 Aug 27;12:1381298. doi: 10.3389/fpubh.2024.1381298 (PMC11384991; doi:10.3389/fpubh.2024.1381298)
Supplement: Supplementary file 2 [file Table_2.xlsx]

## Sheet: Hoja1
Appendix table 2. Population according to age and educational level on Januay 1 and July 1, and deaths from COVID-19 by month, according to age and educational level. Spain, 2020 and 2021
			Population	Population	Deaths	Deaths	Deaths	Deaths	Deaths	Deaths	Deaths	Deaths	Deaths	Deaths	Deaths	Deaths
Age Group	Educational level	Year	1st January	1st July	January	February	March	April	May	June	July	August	September	October	November	December
25 to 29	Primary eduation or less	2020	200417	201079	0	0	5	7	0	0	0	0	0	1	1	2
30 to 34	Primary eduation or less	2020	231564	237634	0	0	6	2	1	0	0	0	1	2	4	2
35 to 39	Primary eduation or less	2020	245469	247210	0	0	6	8	2	0	0	0	1	0	5	1
40 to 44	Primary eduation or less	2020	262209	261100	0	0	13	15	0	1	1	2	5	5	9	5
45 to 49	Primary eduation or less	2020	266250	261280	0	0	24	21	4	0	1	4	4	12	16	5
50 to 54	Primary eduation or less	2020	306212	302812	0	0	41	59	12	0	1	2	12	20	20	12
55 to 59	Primary eduation or less	2020	367623	360811	0	0	58	93	11	1	1	7	21	22	50	21
60 to 64	Primary eduation or less	2020	457938	449214	0	0	88	156	24	8	6	13	28	52	77	57
65 to 69	Primary eduation or less	2020	585127	570827	0	0	199	273	51	8	2	15	40	90	153	106
70 to 74	Primary eduation or less	2020	824783	791033	0	0	522	654	97	17	10	28	86	149	290	183
75 to 79	Primary eduation or less	2020	895908	869272	0	0	1111	1287	183	24	31	66	201	344	616	345
80 to 84	Primary eduation or less	2020	848194	830841	0	0	1792	2665	358	71	44	150	389	650	1083	624
85 and older	Primary eduation or less	2020	1.16278e+06	1.14476e+06	0	0	4986	10681	1559	267	237	596	1341	2295	3776	2349
25 to 29	Secondary education	2020	1.17237e+06	1.1394e+06	0	0	3	8	1	0	1	0	0	0	2	0
30 to 34	Secondary education	2020	1.35967e+06	1.3227e+06	0	0	2	7	1	0	0	1	0	3	3	2
35 to 39	Secondary education	2020	1.66208e+06	1.62286e+06	0	0	19	9	2	0	2	3	1	4	5	6
40 to 44	Secondary education	2020	1.90444e+06	1.88652e+06	0	0	16	31	3	1	4	1	6	4	13	7
45 to 49	Secondary education	2020	1.99509e+06	1.98321e+06	0	0	44	75	11	3	0	4	12	18	24	27
50 to 54	Secondary education	2020	2.06797e+06	2.05722e+06	0	0	82	115	33	2	1	11	30	28	65	29
55 to 59	Secondary education	2020	1.99413e+06	1.99609e+06	0	0	139	206	57	10	7	10	50	71	97	75
60 to 64	Secondary education	2020	1.72929e+06	1.75328e+06	0	0	263	390	78	16	10	21	70	129	186	124
65 to 69	Secondary education	2020	1.3572e+06	1.37871e+06	0	0	415	547	131	20	16	26	92	155	247	185
70 to 74	Secondary education	2020	1.04758e+06	1.06215e+06	0	0	711	785	122	28	11	50	109	193	391	257
75 to 79	Secondary education	2020	645557	670668	0	0	875	1033	128	25	23	55	137	267	417	243
80 to 84	Secondary education	2020	325145	344489	0	0	793	1140	147	20	17	70	164	233	485	309
85 and older	Secondary education	2020	301802	312467	0	0	1335	3012	437	63	54	175	374	669	1020	652
25 to 29	Bachelor`s degree or higher	2020	1.1722e+06	1.19879e+06	0	0	3	1	0	0	0	0	1	0	1	1
30 to 34	Bachelor`s degree or higher	2020	1.18702e+06	1.20275e+06	0	0	0	2	2	0	0	0	0	1	1	1
35 to 39	Bachelor`s degree or higher	2020	1.41752e+06	1.39189e+06	0	0	9	7	4	0	0	0	0	1	1	1
40 to 44	Bachelor`s degree or higher	2020	1.78834e+06	1.77303e+06	0	0	7	8	3	1	0	0	4	1	1	3
45 to 49	Bachelor`s degree or higher	2020	1.61729e+06	1.66097e+06	0	0	11	20	5	2	1	1	7	10	10	8
50 to 54	Bachelor`s degree or higher	2020	1.29275e+06	1.32354e+06	0	0	27	50	9	3	2	7	5	9	22	14
55 to 59	Bachelor`s degree or higher	2020	1.00653e+06	1.041e+06	0	0	73	97	18	5	2	6	10	13	43	20
60 to 64	Bachelor`s degree or higher	2020	731620	764627	0	0	105	156	37	7	3	14	17	37	52	44
65 to 69	Bachelor`s degree or higher	2020	489434	510587	0	0	122	195	40	5	5	7	25	40	61	60
70 to 74	Bachelor`s degree or higher	2020	351959	364837	0	0	208	318	72	14	6	9	36	59	83	73
75 to 79	Bachelor`s degree or higher	2020	218714	228355	0	0	335	403	52	8	4	11	54	92	152	82
80 to 84	Bachelor`s degree or higher	2020	110338	116586	0	0	337	433	54	10	9	29	69	111	144	94
85 and older	Bachelor`s degree or higher	2020	102795	105808	0	0	547	1042	148	23	27	68	170	203	342	202
25 to 29	Bachelor`s degree or higher	2021	197453	198535	0	3	0	0	2	1	1	2	2	1	0	2
30 to 34	Bachelor`s degree or higher	2021	242554	235640	4	1	1	1	1	1	1	4	2	2	0	2
35 to 39	Bachelor`s degree or higher	2021	247226	248712	4	3	1	1	1	1	2	6	1	1	0	3
40 to 44	Bachelor`s degree or higher	2021	259858	258987	12	8	1	2	1	2	5	5	4	0	0	3
45 to 49	Bachelor`s degree or higher	2021	256647	256607	15	9	7	2	3	0	4	8	3	1	3	5
50 to 54	Bachelor`s degree or higher	2021	291318	286302	33	27	9	7	8	4	3	9	8	2	3	8
55 to 59	Bachelor`s degree or higher	2021	344218	337509	51	41	12	12	8	1	12	14	13	3	1	10
60 to 64	Bachelor`s degree or higher	2021	430965	421428	102	81	29	36	13	8	11	28	18	6	7	36
65 to 69	Bachelor`s degree or higher	2021	544978	527808	173	166	69	57	52	29	13	61	28	16	6	44
70 to 74	Bachelor`s degree or higher	2021	748667	724498	386	339	125	97	89	30	32	77	50	20	21	78
75 to 79	Bachelor`s degree or higher	2021	836887	830201	809	669	204	185	114	38	48	167	75	30	35	125
80 to 84	Bachelor`s degree or higher	2021	814790	781112	1529	1014	280	246	86	28	105	304	150	43	70	191
85 and older	Bachelor`s degree or higher	2021	1136574	1.14432e+06	4627	3038	779	492	207	83	427	1248	563	183	249	705
25 to 29	Bachelor`s degree or higher	2021	1104380	1.09333e+06	2	1	1	0	1	0	1	2	1	2	0	1
30 to 34	Bachelor`s degree or higher	2021	1296863	1.27571e+06	2	2	1	1	1	2	6	3	5	2	1	2
35 to 39	Bachelor`s degree or higher	2021	1603994	1.57064e+06	9	5	4	2	1	3	4	7	7	0	0	6
40 to 44	Bachelor`s degree or higher	2021	1880085	1.85898e+06	12	22	5	4	8	5	7	11	5	2	2	11
45 to 49	Bachelor`s degree or higher	2021	1970557	1.96174e+06	31	27	11	11	14	6	8	32	11	5	5	17
50 to 54	Bachelor`s degree or higher	2021	2048690	2.04325e+06	61	78	47	16	31	12	19	37	17	8	5	31
55 to 59	Bachelor`s degree or higher	2021	1999245	2.00976e+06	145	174	44	47	45	32	21	57	30	14	7	48
60 to 64	Bachelor`s degree or higher	2021	1776132	1.8011e+06	241	229	106	91	70	29	40	103	59	27	11	91
65 to 69	Bachelor`s degree or higher	2021	1401009	1.43057e+06	328	336	181	115	114	52	63	126	61	21	29	106
70 to 74	Bachelor`s degree or higher	2021	1073425	1.09753e+06	462	456	164	166	115	50	32	120	64	28	22	112
75 to 79	Bachelor`s degree or higher	2021	691520	723491	497	469	210	167	99	28	45	112	65	20	34	121
80 to 84	Bachelor`s degree or higher	2021	355577	363732	609	443	147	126	47	22	53	143	65	26	40	96
85 and older	Bachelor`s degree or higher	2021	313468	322981	1243	736	235	177	77	27	116	327	140	53	84	230
25 to 29	Bachelor`s degree or higher	2021	1238018	1.22737e+06	1	0	0	0	0	0	3	0	0	0	0	1
30 to 34	Bachelor`s degree or higher	2021	1242242	1.2465e+06	0	1	0	0	0	0	3	3	3	0	0	0
35 to 39	Bachelor`s degree or higher	2021	1398657	1.36654e+06	3	0	1	4	1	0	2	0	1	0	0	0
40 to 44	Bachelor`s degree or higher	2021	1785913	1.75059e+06	6	8	3	1	3	2	3	9	2	1	2	3
45 to 49	Bachelor`s degree or higher	2021	1721402	1.75355e+06	14	17	8	4	4	5	2	4	6	1	1	7
50 to 54	Bachelor`s degree or higher	2021	1362251	1.39075e+06	21	28	21	12	10	6	6	12	6	2	1	8
55 to 59	Bachelor`s degree or higher	2021	1080965	1.11067e+06	39	55	17	15	19	8	7	21	10	5	3	18
60 to 64	Bachelor`s degree or higher	2021	801219	824941	74	70	46	32	25	6	15	31	19	8	7	28
65 to 69	Bachelor`s degree or higher	2021	535696	554394	95	105	46	46	28	15	21	40	19	6	9	37
70 to 74	Bachelor`s degree or higher	2021	380975	391519	138	136	58	49	46	17	12	50	16	7	9	31
75 to 79	Bachelor`s degree or higher	2021	241251	250769	168	150	84	67	35	14	14	46	21	10	7	48
80 to 84	Bachelor`s degree or higher	2021	124824	128594	233	141	53	57	23	6	20	60	20	9	11	39
85 and older	Bachelor`s degree or higher	2021	111843	114756	424	295	109	68	26	13	47	115	66	26	36	63
